# Supplementary material for: Multiple Oligo assisted RNA Pulldown via Hybridization followed by Mass Spectrometry (MORPH-MS) for exploring the RNA-Protein interactions
Source: RNA Biol. 2023 Dec 17;21(1):56–64. doi: 10.1080/15476286.2023.2287302 (PMC10730167; doi:10.1080/15476286.2023.2287302)
Supplement: Supplemental Material [file KRNB_A_2287302_SM7579.zip]

Archive with 6 entries (6 files):
- Supplemetary figure and table legends-MORPH (1).docx
- Table S1.pdf
- Table S2.pdf
- Table S3.pdf
- Table S4.pdf
- Table S5.pdf
